# Supplementary material for: Variation in Root-Associated Microbial Communities among Three Different Plant Species in Natural Desert Ecosystem
Source: Plants (Basel). 2024 Sep 3;13(17):2468. doi: 10.3390/plants13172468 (PMC11396838; doi:10.3390/plants13172468)
Supplement: Supplementary file 1 [file plants-13-02468-s001.zip]

Archive with 1 entries (1 files):
- plants-3137264-supplementary.pdf
